# Supplementary material for: Neutrophil extracellular traps promote metastasis in gastric cancer patients with postoperative abdominal infectious complications
Source: Nat Commun. 2022 Feb 23;13:1017. doi: 10.1038/s41467-022-28492-5 (PMC8866499; doi:10.1038/s41467-022-28492-5)
Supplement: Supplementary file 4 — Source Data [file 41467_2022_28492_MOESM4_ESM.xlsx]

## Sheet: Figure 1
Figure 1A
	plasma MPO-DNA				serum MPO-DNA
	Control	Non-AIC	AIC		Control	Non-AIC	AIC
	0.3433	0.545	0.645		0.3933	0.5545	0.7645
	0.533	0.35	0.645		0.4533	0.4635	0.7645
	0.344	0.454	0.564		0.391	0.5454	0.71564
	0.533	0.56	0.756		0.3533	0.4586	0.7556
	0.533	0.46	0.57		0.5733	0.496	0.6557
	0.355	0.645	0.44		0.3555	0.6995	0.5144
	0.334	0.535	0.645		0.5334	0.5935	0.71645
	0.244	0.35	0.575		0.4244	0.395	0.67575
	0.452	0.453	0.7546		0.5452	0.4953	0.67546
	0.445	0.453	0.674		0.4445	0.4853	0.5674
Figure 1B
	Serum	Preoperative
	Non-AIC	0.3133	0.3533	0.311	0.29533	0.35733	0.43555	0.45334	0.34244	0.45452	0.331	0.345545	0.244635	0.334	0.344	0.334	0.7115	0.631	0.421	0.456	0.4853
	AIC	0.3933	0.224533	0.23391	0.433	0.334	0.4325	0.324	0.345	0.23	0.334444	0.746645	0.762645	0.791564	0.746556	0.758	0.755851	0.671	0.62166	0.6246	0.5957
Figure 1D
	Ascites fluid	Preoperative
	Non-AIC	0.12	0.123	0.1232	0.2941	0.2124	0.123	0.165	0.132	0.153	0.1934	0.2421	0.0431	0.321	0.122	0.2245	0.2345	0.2983	0.1903	0.212	0.2341
	AIC	0.1421	0.131	0.121	0.122	0.2245	0.1345	0.1983	0.1903	0.212	0.2341	0.542	0.645	0.575	0.564	0.497	0.467	0.44656	0.4756	0.346	0.375
Figure 1F
	Control	Non-AIC	AIC
	0.51	1.242	2.3
	0.3531	0.532	1.534
	0.532	0.97	2.432
	0.645	0.54	2.42
	0.353	0.78	1.2531
	0.534	0.76	1.241
	0.71645	0.5935	2.134
	0.67575	0.56	1.23
	0.67546	0.4953	1.94
	0.5674	0.675	1.86

## Sheet: Figure 2
Figure 2A
	MKN-45 invasion	Control			Non-AIC			AIC			AIC+PADi			AIC+PADi			AIC+PADi
		45	51	39	47	56	41	145	161	138	45	56	52	57	48	51	37	49	41
	MKN-45 migration	Control			Non-AIC			AIC			AIC+PADi			AIC+PADi			AIC+PADi
		71	66	75	60	187	197	184	61	57	69	74	71	64	84	89	97	49	41
Figure 2B
	MGC-803 invasion	Control			Non-AIC			AIC			AIC+PADi			AIC+PADi			AIC+PADi
		74	79	85	87	81	75	219	229	207	75	71	88	79	85	86	37	49	41
	MGC-803 migration	Control			Non-AIC			AIC			AIC+PADi			AIC+PADi			AIC+PADi
		97	85	89	101	93	94	210	201	187	87	84	95	87	89	94	71	79	85
Figure 2C
	MKN-45 liver metastasis nude mice model(Day 20)
	Control	Non-AIC	AIC	AIC+PADi	AIC+NEi	AIC+DNase I
	414000000	514000000	7870000000	634000000	549000000	922000000
	487000000	387000000	5670000000	795000000	866000000	970000000
	214000000	274000000	13600000000	152000000	401000000	762000000
	150000000	120000000	4260000000	711000000	709000000	824000000
	341000000	241000000	2880000000	694000000	631800000	690700000
Figure 2D
	MKN-45 peritoneal metastasis nude mice model(Day 20)
	Control	Non-AIC	AIC	AIC+PADi	AIC+NEi	AIC+DNase I
	66900000	56900000	252000000	202000000	188000000	482000000
	48400000	78400000	452000000	292000000	98700000	133000000
	121000000	92100000	546000000	81200000	387000000	112000000
	91200000	71200000	756000000	18700000	81200000	264000000
	92300000	82300000	892000000	30300000	63500000	81000000

## Sheet: Figure 3
Figure 3A
	MKN-45 relative mRNA expression of E-cad							MKN-45 relative mRNA expression of N-cad
	Control	Non-AIC	AIC	AIC+PADi	AIC+NEi	AIC+DNase I		Control	Non-AIC	AIC	AIC+PADi	AIC+NEi	AIC+DNase I
	0.98	0.87	0.56	0.98	0.89	0.9		1.01	1.2	1.93	0.89	1.11	1.23
	1.134	1.02	0.23	0.89	0.91	1.23		1.03	1.112	1.56	1.23	1.112	1.11
	0.89	0.89	0.324	1.14	1.11	0.98		0.99	1.09	1.843	1.11	0.9	0.98
Figure 3B
	MGC-803 relative mRNA expression of E-cad							MGC-803 relative mRNA expression of N-cad
	Control	Non-AIC	AIC	AIC+PADi	AIC+NEi	AIC+DNase I		Control	Non-AIC	AIC	AIC+PADi	AIC+NEi	AIC+DNase I
	0.94	0.889	0.56	0.87	0.98	0.99		1.09	0.992	1.94	1.3	1.09	1.112
	1.21	1.19	0.33	0.99	1.09	0.87		0.98	1.13	1.8	1.113	1.11	1.3
	0.89	1.01	0.41	1.11	0.97	1.1		0.91	1.044	2.11	0.9	1.32	0.9
Figure 3D
	plasma MPO-DNA			serum MPO-DNA			plasma MPO-DNA			serum MPO-DNA
	NETs high in LM	NETs low in LM		NETs high in LM	NETs low in LM		NETs high in PM	NETs low in PM		NETs high in PM	NETs low in PM
	0.66	0.59		0.58	0.51		0.6	0.45		0.54	0.44
	0.7	0.55		0.66	0.49		0.63	0.44		0.58	0.39
	0.69	0.6		0.61	0.5		0.54	0.39		0.49	0.38

## Sheet: Figure 4
Figure 4B
	MKN-45								MGC-803
	Nuclear p-Smad2								Nuclear p-Smad2
	58kDa								58kDa
	Nuclear p-Smad3								Nuclear p-Smad3
	48kDa								48kDa
	Nuclear laminB1								Nuclear laminB1
	60kDa								60kDa
	E-cadherin								E-cadherin
	140kDa								140kDa
	N-cadherin								N-cadherin
	140kDa								140kDa
	Smad2								Smad2
	60kDa								60kDa
	p-Smad2								p-Smad2
	58kDa								58kDa
	Smad3								Smad3
	50kDa								50kDa
	p-Smad3								p-Smad3
	48kDa								48kDa
	β-actin								β-actin
	35kDa								35kDa
Figure 4C
	MKN-45
	Invasion									Migration
	Non-AIC			AIC			AIC+LY 2157299			Non-AIC			AIC			AIC+LY 2157299
	78	75	79	148	141	167	89	78	61	58	71	51	174	187	173	49	56	57
Figure 4D
	MGC-803
	Invasion									Migration
	Non-AIC			AIC			AIC+LY 2157299			Non-AIC			AIC			AIC+LY 2157299
	97	91	87	187	196	204	87	89	95	102	107	99	221	209	217	97	98	90
Figure 4E					Figure 4F
	serum TGF-β1					serum MPO-DNA	serum TGF-β1		ascites fluid MPO-DNA	ascites fluid TGF-β1
	Control	Non-AIC	AIC			0.3933	10.432		0.12	1.12
	10.432	15.234	30.63			0.4533	9.52		0.123	2.24
	9.52	20.34	34.6			0.391	8.53		0.1232	4.12
	8.53	20.34	33.1			0.3533	12.41		0.0941	0.5532
	12.41	14.3	21.54			0.5733	7.34		0.2124	1.34
	7.34	12.45	38.53			0.3555	15.12		0.123	1.55
	15.12	10.55	28.53			0.5334	12.41		0.165	2.51
	12.41	7.5634	25.4			0.4244	8.53		0.132	5.34
	8.53	10.53	34.32			0.5452	5.64		0.153	2.14
	5.64	15.6	31.345			0.4445	9.12		0.0934	1.513
	9.12	24.24	30.41			0.5545	15.234		0.2421	2.441
						0.4635	20.34		0.431	0.545
	Ascites fluid TGF-β1					0.5454	20.34		0.321	4.643
	Control	Non-AIC	AIC			0.4586	14.3		0.122	1.351
	1.12	2.441	5.34			0.496	12.45		0.2245	1.963
	2.24	0.545	3.534			0.6995	10.55		0.2345	2.34
	4.12	4.643	6.743			0.5935	7.5634		0.2983	0.957
	0.5532	1.351	7.45			0.395	10.53		0.1903	0.743
	1.34	1.963	9.321			0.4953	15.6		0.212	1.531
	1.55	2.34	10.1			0.4853	24.24		0.2341	1.63
	2.51	0.957	4.35			0.7645	30.63		0.542	5.34
	5.34	0.743	6.34			0.7645	34.6		0.645	3.534
	2.14	1.531	2.423			0.71564	33.1		0.575	6.743
	1.513	1.63	6.345			0.7556	21.54		0.564	7.45
	1.513	1.63	6.345			0.6557	38.53		0.497	9.321
						0.5144	28.53		0.467	10.1
						0.71645	25.4		0.44656	4.35
						0.67575	34.32		0.4756	6.34
						0.67546	31.345		0.346	2.423
						0.5674	30.41		0.375	6.345

## Sheet: Figure 5
Figure 5B
		Control			Non-AIC			AIC			AIC+DNase I
	MKN-45 invasion cells	55	60	66	50	60	55	140	180	170	54	66	55
		Control			Non-AIC			AIC			AIC+DNase I
	MKN-45 migration cells	70	67	80	69	81	76	190	210	222	80	89	76
Figure 5C
		Control			Non-AIC			AIC			AIC+DNase I
	NETs-GC clusters	0	0	0	2	1	0	5	4	4	1	0	1
Figure 5D
		AIC			AIC+LY 2157299
	MKN-45 invasion cells	197	184	168	85	87	74
		AIC			AIC+LY 2157299
	MKN-45 migration cells	247	239	231	102	87	81

## Sheet: Figure 6
Figure 6D
	Time(days)	Sham					CP					CP+DNase I					CP+LY 2157299
	5	90	100	55	66	33	90	78	83	45	90	45	55	44.43	60	55.31	44	76	98	95	54
	10	303	232	232	192	230	545	654	543	799	904	390	456	340	307	311	250	556	230	807	711
	15	440	543	533	643	543	2342	1945	2900	2104	2425	804	710	910	1200	506	2123	1394	892	956	1023
	20	800	546	645	675	796	6007	9565	9800	7043		2440	3302	6043			2300	2900	2110		3531
Figure 6F
	serum TGF-β1					serum MPO-DNA
	Sham	CP	CP+DNase I	CP+LY2157299		Sham	CP	CP+DNase I	CP+LY2157299
	134	646.3	243.13	446.54		0.2454	0.8913	0.324	0.977
	90.53	446	194.42	490.42		0.3543	0.754	0.432	0.656
	80.4	654.43	165.23	531.34		0.2456	0.567	0.245	0.765
	90.42	555.42	190.34	555.34		0.134	0.677	0.453	0.577
	102.13	459.24	90.34	510.53		0.193	0.7531	0.533	0.945
Figure 6H
	Time(days)	Sham					CP					CP+DNase I					CP+LY 2157299
	5	120	190	155	126	90	101	128	153	145	190	101	98	132	89	100	91	103	150	143	150
	10	403	332	122	502	380	645	854	943	499	504	503	673	435	805	603	944	754	989	900	544
	15	765	613	393	952	1123	2942	2345	3900	3104	3425	900	1201	560	902	900	1904	1506	2503	1345	1402
	20	1535	1041	513	903	1024	8007	15324	10800	11043		3324	7423	4355			3503	4032	9563		3325
Figure 6J
	ascites fluid TGF-β1					ascites fluid MPO-DNA
	Sham	CP	CP+DNase I	CP+LY2157299		Sham	CP	CP+DNase I	CP+LY2157299
	77	345	81	231.1		0.124	0.434	0.134	0.43
	66	273.13	88	290.31		0.09344	0.305	0.134	0.355
	69	234.21	76	190.41		0.143	0.543	0.094	0.391
	78.34	190.34	102.31	320.32		0.193	0.445	0.0842	0.294
	69.32	210.32	150.21	280.43		0.1453	0.343	0.1843	0.414

## Sheet: supplement figure 1
supplement figure 1A
	name	pathological stage	overall survival	recurrence free survival	C group	NC group	C group(AIC)	C group(not AIC)	NC group	C group(AIC)	C group(not AIC)	NC group	1 event	0 consored
	褚*高	1	25	20	1
	石*德	1	30	25	1
	肖*蓉	1	34	29	1
	俞*进	1	44	38	1
	陆*珍	1	58	48	1
	刘*珍	1	60	60	0
	沈*龙	1	60	60	0
	余*福	1	73	73	0
	周*生	1	75	75	0
	余*芳	1	76	76	0
	张*萍	1	76	76	0
	俞*荣	1	77	77	0
	陈*民	1	78	78	0
	夏*英	1	79	79	0
	卢*兰	1	82	82	0
	赵*兴	1	82	82	0
	曹*梅	1	84	84	0
	陈*	1	87	87	0
	尤*弟	1	87	87	0
	徐*娟	1	88	88	0
	韩*工	1	88	88	0
	黄*平	1	88	88	0
	楼*英	1	88	88	0
	朱*喜	1	88	88	0
	魏*征	1	89	89	0
	宋*保	1	89	89	0
	张*飞	1	89	89	0
	顾*卫	1	90	90	0
	徐*成	1	90	90	0
	范*仁	1	90	90	0
	黄*其	1	90	90	0
	李*荣	1	90	90	0
	岳*仁	1	90	90	0
	朱*定	1	90	90	0
	陈*初	1	90	90	0
	程*	1	90	90	0
	陈*新	1	90	90	0
	杭*	1	97	97	0
	罗*娣	1	99	99	0
	周*邦	1	105	105	0
	黄*仙	1	107	107	0
	吕*章	1	117	117	0
	赵*艳	1	118	118	0
	徐*珍	1	118	118	0
	洪*民	1	119	119	0
	徐*香	1	120	120	0
	沈*英	1	120	120	0
	朱*石	1	120	120	0
	李*鸣	1	120	120	0
	乔*福	1	20	17		1
	奚*荣	1	28	25		1
	国*才	1	30	26		1
	傅*亚	1	30	26		1
	王*娟	1	39	29		1
	章*喜	1	41	36		1
	吴*祥	1	42	32		1
	朱*芬	1	39	24		1
	马*忠	1	40	26		1
	别*	1	45	35		1
	王*芬	1	48	44		1
	高*桥	1	50	45		1
	印*敏	1	53	46		1
	徐*仙	1	53	45		1
	吴*娣	1	44	35		1
	凌*明	1	40	36		1
	周*林	1	50	45		1
	杜*元	1	50	43		1
	沈*飞	1	50	42		1
	马*	1	50	41		1
	胡*贵	1	60	60		0
	聂*保	1	60	60		0
	李*狗	1	60	60		0
	郑*花	1	60	60		0
	江*林	1	60	60		0
	孙*飞	1	60	60		0
	冯*明	1	60	60		0
	王*谋	1	60	60		0
	郭*星	1	60	60		0
	邬*忠	1	60	60		0
	王*英	1	60	60		0
	张*	1	61	61		0
	顾*敏	1	61	37		0
	王*琴	1	61	61		0
	张*刚	1	61	61		0
	季*英	1	62	62		0
	孙*根	1	62	31		0
	晏*园	1	62	62		0
	朱*驭	1	63	63		0
	蒋*萍	1	63	63		0
	黎*霞	1	64	64		0
	刘*森	1	64	64		0
	蔡*	1	64	64		0
	吴*柏	1	64	64		0
	聂*用	1	64	64		0
	蔡*兴	1	64	64		0
	朱*良	1	65	65		0
	张*英	1	65	65		0
	唐*淳	1	65	65		0
	忻*耀	1	65	65		0
	张*明	1	65	65		0
	王*明	1	66	66		0
	傅*君	1	66	66		0
	王*姣	1	66	66		0
	顾*鸣	1	67	67		0
	席*生	1	67	67		0
	沈*龙	1	67	67		0
	顾*华	1	67	67		0
	邹*益	1	67	53		0
	吴*平	1	67	57		0
	付*慧	1	68	54		0
	蒋*中	1	68	48		0
	张*统	1	69	48		0
	詹*魁	1	69	69		0
	宋*娥	1	70	70		0
	陈*敏	1	70	70		0
	袁*祥	1	70	70		0
	郭*英	1	70	70		0
	徐*琴	1	70	70		0
	凌*民	1	71	71		0
	张*平	1	71	71		0
	程*根	1	71	71		0
	徐*祥	1	71	71		0
	尹*法	1	71	71		0
	汪*和	1	72	72		0
	陈*芬	1	72	48		0
	戴*生	1	72	72		0
	陶*荣	1	73	73		0
	何*坤	1	73	73		0
	钟*清	1	73	42		0
	季*兰	1	73	73		0
	宋*飞	1	73	73		0
	徐*华	1	73	63		0
	孙*根	1	73	73		0
	罗*瑾	1	74	74		0
	陈*八	1	74	74		0
	张*莲	1	74	74		0
	徐*英	1	74	74		0
	王*好	1	74	74		0
	周*龙	1	75	75		0
	朱*士	1	75	75		0
	陆*信	1	75	75		0
	沈*泉	1	75	75		0
	宋*娴	1	75	75		0
	李*炯	1	75	75		0
	杨*修	1	75	75		0
	施*祖	1	75	75		0
	刘*杰	1	75	75		0
	沙*大	1	76	76		0
	朱*国	1	76	76		0
	姚*珍	1	76	76		0
	殷*华	1	76	76		0
	姚*强	1	76	76		0
	奚*兴	1	76	76		0
	万*	1	77	77		0
	殷*太	1	77	77		0
	戴*妹	1	77	77		0
	朱*兴	1	77	77		0
	张*厚	1	77	77		0
	吴*国	1	77	77		0
	黄*华	1	77	77		0
	楼*中	1	77	77		0
	刘*义	1	78	78		0
	余*顺	1	78	78		0
	胡*红	1	78	78		0
	林*根	1	78	78		0
	朱*荣	1	78	54		0
	金*连	1	78	78		0
	徐*良	1	78	78		0
	姚*利	1	78	78		0
	陆*华	1	78	47		0
	唐*兴	1	78	78		0
	蒲*明	1	79	79		0
	陈*娣	1	79	69		0
	李*生	1	79	79		0
	朱*元	1	79	79		0
	钱*珍	1	79	79		0
	郑*明	1	79	79		0
	万*龙	1	79	79		0
	李*	1	79	79		0
	范*春	1	80	80		0
	任*平	1	80	80		0
	陈*新	1	80	80		0
	刘*	1	80	80		0
	戴*生	1	80	80		0
	蔡*飞	1	80	80		0
	陆*泉	1	80	80		0
	赵*勤	1	80	80		0
	陈*宝	1	80	80		0
	施*芳	1	80	80		0
	徐*	1	80	80		0
	叶*玲	1	80	80		0
	徐*忠	1	80	80		0
	沈*官	1	81	81		0
	施*伟	1	81	81		0
	谢*贞	1	81	57		0
	秦*清	1	81	81		0
	钱*昌	1	81	81		0
	龚*平	1	81	81		0
	范*坤	1	81	50		0
	汤*芹	1	81	81		0
	范*信	1	82	82		0
	朱*卿	1	82	72		0
	钱*娟	1	82	82		0
	张*	1	82	82		0
	高*娥	1	83	83		0
	李*寿	1	83	83		0
	於*月	1	83	83		0
	俞*筠	1	83	83		0
	俞*英	1	83	83		0
	刘*发	1	83	59		0
	邢*年	1	84	84		0
	沈*范	1	84	84		0
	傅*恒	1	84	84		0
	张*喜	1	84	53		0
	翟*	1	84	84		0
	孙*洽	1	84	84		0
	鲁*兴	1	84	74		0
	黄*华	1	84	84		0
	杨*	1	85	85		0
	俞*杰	1	85	85		0
	徐*华	1	85	85		0
	张*金	1	85	85		0
	陈*圻	1	85	85		0
	陆*法	1	85	61		0
	殷*良	1	85	85		0
	周*丽	1	85	85		0
	谢*根	1	85	85		0
	陈*朋	1	85	54		0
	张*	1	85	85		0
	陈*兴	1	86	86		0
	袁*钧	1	86	76		0
	张*华	1	86	86		0
	宋*花	1	86	86		0
	徐*英	1	86	86		0
	凌*芳	1	86	86		0
	顾*生	1	86	86		0
	瞿*根	1	86	86		0
	叶*良	1	86	86		0
	金*海	1	86	86		0
	庄*琴	1	87	63		0
	邵*伦	1	87	87		0
	饶*财	1	87	87		0
	徐*英	1	87	87		0
	张*虹	1	87	56		0
	张*羊	1	87	87		0
	姚*红	1	88	88		0
	郑*福	1	88	78		0
	沈*	1	88	88		0
	顾*国	1	88	88		0
	瞿*龙	1	88	88		0
	汤*巧	1	88	88		0
	郁*毫	1	88	88		0
	张*贤	1	88	88		0
	张*荣	1	88	88		0
	连*木	1	88	88		0
	孙*宝	1	88	64		0
	乔*康	1	88	88		0
	俞*伟	1	88	88		0
	唐*林	1	88	88		0
	冯*年	1	89	58		0
	孙*初	1	89	89		0
	王*军	1	89	89		0
	陈*表	1	89	79		0
	顾*琴	1	90	90		0
	戴*素	1	90	90		0
	林*生	1	90	90		0
	陶*彬	1	90	90		0
	孙*郎	1	90	90		0
	龚*根	1	90	90		0
	周*	1	90	90		0
	申*芳	1	91	91		0
	沈*明	1	91	91		0
	吴*兰	1	91	91		0
	李*勤	1	91	91		0
	丁*仙	1	91	67		0
	邢*兴	1	92	92		0
	邵*良	1	92	92		0
	施*荣	1	92	92		0
	邱*义	1	92	61		0
	金*明	1	92	92		0
	王*秀	1	93	93		0
	楼*惠	1	93	83		0
	徐*英	1	93	93		0
	赵*法	1	93	93		0
	张*有	1	93	93		0
	周*华	1	94	94		0
	丰*芳	1	94	94		0
	杜*芳	1	94	94		0
	杨*萍	1	94	70		0
	周*	1	95	95		0
	邢*福	1	95	95		0
	周*明	1	96	96		0
	吴*林	1	96	65		0
	蒋*丹	1	96	96		0
	朱*兴	1	96	96		0
	蒋*洪	1	97	87		0
	路*明	1	97	97		0
	陈*	1	97	97		0
	胡*福	1	97	97		0
	李*林	1	97	97		0
	万*珍	1	98	98		0
	陶*堂	1	98	98		0
	闾*乔	1	98	98		0
	刘*	1	98	98		0
	周*祥	1	98	98		0
	朱*芹	1	98	98		0
	沈*祥	1	99	75		0
	俞*英	1	99	99		0
	朱*忠	1	99	99		0
	郭*玉	1	99	99		0
	蔡*娒	1	99	68		0
	邢*娟	1	99	99		0
	陈*远	1	99	99		0
	徐*宇	1	99	89		0
	张*一	1	100	100		0
	徐*森	1	100	100		0
	顾*峰	1	100	100		0
	余*侠	1	100	100		0
	马*权	1	100	100		0
	许*强	1	100	100		0
	周*祥	1	100	100		0
	徐*明	1	100	100		0
	吴*	1	100	100		0
	沈*忠	1	101	101		0
	杨*琴	1	101	101		0
	高*凤	1	101	101		0
	邹*喜	1	101	101		0
	杨*根	1	101	101		0
	李*华	1	101	101		0
	沈*娟	1	101	101		0
	徐*兴	1	101	101		0
	高*才	1	101	101		0
	陈*顺	1	101	101		0
	黄*宝	1	101	101		0
	杨*权	1	102	102		0
	程*德	1	102	102		0
	刘*菊	1	102	102		0
	江*平	1	102	102		0
	凌*荣	1	102	102		0
	潘*花	1	103	103		0
	金*华	1	103	103		0
	曾*春	1	103	103		0
	胡*住	1	103	103		0
	宋*明	1	103	103		0
	樊*贤	1	103	103		0
	黄*全	1	103	103		0
	倪*根	1	103	103		0
	张*新	1	103	103		0
	戚*辰	1	103	103		0
	孙*兰	1	103	103		0
	姚*明	1	103	103		0
	李*尧	1	104	104		0
	徐*堂	1	104	104		0
	施*	1	105	105		0
	王*昌	1	105	105		0
	周*兰	1	105	105		0
	苏*清	1	106	106		0
	袁*红	1	107	107		0
	陈*以	1	108	108		0
	朱*南	1	108	108		0
	施*忠	1	109	109		0
	龚*巨	1	109	109		0
	庄*发	1	110	110		0
	朱*郎	1	110	110		0
	胡*珍	1	110	110		0
	马*昌	1	110	110		0
	徐*新	1	111	111		0
	钱*龙	1	111	111		0
	吴*度	1	111	111		0
	宋*华	1	111	111		0
	顾*仁	1	112	112		0
	王*建	1	112	112		0
	谷*岩	1	112	112		0
	褚*坤	1	112	112		0
	吴*芳	1	112	112		0
	张*诚	1	113	113		0
	陈*敏	1	113	113		0
	王*	1	113	113		0
	潘*根	1	113	113		0
	张*军	1	113	113		0
	赵*平	1	114	114		0
	朱*辉	1	114	114		0
	唐*和	1	115	115		0
	徐*萍	1	115	115		0
	方*和	1	115	115		0
	郭*多	1	116	116		0
	朱*龙	1	116	116		0
	杨*明	1	116	116		0
	陈*娥	1	117	117		0
	胡*平	1	117	117		0
	杨*年	1	117	117		0
	潘*明	1	118	118		0
	徐*宝	1	118	118		0
	何*民	1	118	118		0
	戈*明	1	118	118		0
	胡*娟	1	118	118		0
	彭*平	1	119	119		0
	颜*利	1	119	119		0
	郭*莲	1	119	119		0
	吴*夫	1	119	119		0
	陆*	1	120	120		0
	朱*民	1	120	120		0
	周*华	1	120	120		0
	蔡*英	1	120	120		0
	刘*珍	1	120	120		0
	陈*英	1	120	120		0
	史*良	1	120	120		0
	周*妹	1	118	118		0
	沈*祥	1	118	118		0
	丁*	1	118	118		0
	高*	1	118	118		0
	史*寅	1	118	118		0
	贲*英	1	119	119		0
	杨*根	1	119	119		0
	陆*艳	1	119	119		0
	李*秀	1	119	119		0
	邱*芳	1	120	120		0
	左*	1	120	120		0
	余*光	1	120	120		0
	祝*照	1	120	120		0
	吴*梅	1	120	120		0
	傅*定	1	120	120		0
	徐*辉	1	120	120		0
	袁*年	2	12	9				1
	缪*芳	2	16	12			1
	徐*玉	2	24	21				1
	顾*钧	2	28	24			1
	卓*培	2	29	26				1
	浦*英	2	30	20			1
	李*敬	2	30	26				1
	丁*禄	2	30	18			1
	石*珍	2	31	26				1
	徐*华	2	76	66				0
	柏*法	2	78	58				0
	吴*方	2	77	75			0
	任*兴	2	69	69				0
	王*华	2	91	91			0
	陆*菊	2	34	24				1
	马*珍	2	35	23				1
	曹*荣	2	35	30				1
	朱*雄	2	36	29			1
	王*娟	2	36	28			1
	汪*成	2	36	27				1
	吴*林	2	39	31				1
	潘*芳	2	40	31			1
	杨*明	2	40	31				1
	任*红	2	40	31				1
	施*春	2	44	36				1
	龚*珍	2	44	35			1
	卫*文	2	48	39				1
	倪*湘	2	48	39				1
	沈*芳	2	50	41			1
	顾*玲	2	50	42			1
	周*兵	2	55	46			1
	于*林	2	55	47				1
	方*	2	60	51				0
	于*耀	2	60	51				0
	杨*林	2	60	51			0
	吴*妹	2	60	20				0
	孙*娥	2	60	40				0
	朱*娣	2	60	20				0
	许*华	2	60	50				0
	陆*明	2	66	62				0
	王*华	2	78	78				0
	张*林	2	78	78				0
	袁*秀	2	78	78			0
	黄*仙	2	89	89				0
	程*时	2	90	90				0
	王*生	2	90	90			0
	刘*才	2	90	90				0
	邵*鸿	2	98	98				0
	孙*华	2	98	98				0
	俞*忠	2	100	100				0
	陈*珍	2	100	100				0
	朱*林	2	101	101				0
	陈*相	2	110	110			0
	庄*棠	2	120	120			0
	王*亮	2	15	12					1
	陈*干	2	17	15					1
	张*英	2	25	24					1
	孙*伢	2	30	29					1
	王*仙	2	30	27					1
	黄*纯	2	33	30					1
	夏*生	2	33	29					1
	张*根	2	33	28					1
	王*娣	2	34	28					1
	孙*豪	2	34	28					1
	吴*爱	2	35	27					1
	丁*米	2	35	27					1
	钟*兴	2	36	28					1
	孙*花	2	36	28					1
	诸*章	2	36	27					1
	刘*曦	2	36	27					1
	石*才	2	37	28					1
	龚*春	2	37	27					1
	张*花	2	38	26					1
	顾*妹	2	38	28					1
	秦*华	2	38	33					1
	陆*龙	2	38	31					1
	宋*华	2	38	30					1
	戴*星	2	38	29					1
	陆*祥	2	40	31					1
	杜*裕	2	40	30					1
	袁*珍	2	40	28					1
	汪*妹	2	40	30					1
	王*平	2	40	35					1
	邱*萍	2	40	33					1
	杨*慧	2	40	32					1
	顾*根	2	40	31					1
	占*翔	2	40	31					1
	王*华	2	40	35					1
	陈*芳	2	42	34					1
	桑*强	2	42	33					1
	黄*根	2	43	34					1
	毛*官	2	43	36					1
	张*艳	2	44	36					1
	傅*水	2	44	35					1
	秦*甫	2	45	36					1
	张*	2	45	38					1
	邬*花	2	45	37					1
	吴*民	2	45	36					1
	胡*宝	2	45	36					1
	张*拜	2	45	40					1
	周*强	2	45	37					1
	王*谚	2	45	38					1
	叶*全	2	45	37					1
	谢*祥	2	45	36					1
	王*	2	45	36					1
	陈*东	2	45	38					1
	高*良	2	45	37					1
	石*新	2	45	36					1
	曹*珍	2	45	36					1
	田*义	2	45	40					1
	沈*业	2	46	38					1
	黎*清	2	46	37					1
	马*	2	49	41					1
	黄*云	2	49	40					1
	胡*兴	2	54	45					1
	曹*德	2	54	49					1
	赵*军	2	55	48					1
	金*民	2	55	47					1
	钱*文	2	71	59					0
	张*章	2	71	61					0
	葛*洪	2	74	59					0
	张*林	2	74	54					0
	季*泉	2	74	62					0
	刘*花	2	74	64					0
	万*保	2	75	60					0
	康*平	2	75	55					0
	陆*凤	2	75	75					0
	黄*明	2	75	75					0
	唐*麟	2	76	76					0
	杨*礼	2	76	76					0
	邵*顶	2	77	77					0
	励*芳	2	77	77					0
	杨*娣	2	78	78					0
	何*莲	2	78	78					0
	陈*萍	2	78	78					0
	姚*文	2	78	78					0
	陈*顺	2	78	78					0
	史*宁	2	78	78					0
	周*和	2	79	79					0
	府*深	2	79	79					0
	王*兴	2	80	80					0
	黄*英	2	80	80					0
	许*龙	2	80	80					0
	蔡*菊	2	80	80					0
	饶*中	2	80	80					0
	余*伟	2	80	80					0
	高*林	2	80	80					0
	黄*瑞	2	80	80					0
	尹*顺	2	81	81					0
	赵*明	2	81	81					0
	黄*友	2	81	81					0
	颜*祥	2	81	81					0
	黄*明	2	82	82					0
	王*兰	2	82	82					0
	孙*强	2	83	83					0
	钟*国	2	83	83					0
	吴*梅	2	83	83					0
	严*椿	2	83	83					0
	洪*华	2	83	83					0
	胡*珍	2	83	83					0
	蔡*桂	2	83	83					0
	李*聘	2	83	83					0
	茅*乐	2	84	84					0
	陶*权	2	84	84					0
	顾*芬	2	86	86					0
	葛*华	2	86	86					0
	宋*芳	2	86	86					0
	梁*成	2	86	86					0
	李*华	2	87	87					0
	王*康	2	87	87					0
	叶*华	2	88	88					0
	曹*书	2	88	88					0
	朱*宝	2	88	88					0
	张*超	2	88	88					0
	宋*英	2	89	89					0
	陈*官	2	90	90					0
	周*显	2	90	90					0
	朱*江	2	90	90					0
	刘*桥	2	90	90					0
	凌*兴	2	90	90					0
	沈*雄	2	92	92					0
	倪*斌	2	92	92					0
	邹*华	2	95	95					0
	陈*恩	2	96	96					0
	翟*应	2	97	97					0
	王*萍	2	97	97					0
	金*莉	2	98	98					0
	程*兆	2	98	98					0
	钱*英	2	98	98					0
	赵*生	2	100	100					0
	周*祥	2	100	100					0
	王*付	2	100	100					0
	黄*生	2	100	100					0
	樊*荣	2	100	100					0
	瞿*君	2	101	101					0
	钱*泉	2	103	103					0
	郑*明	2	103	103					0
	陆*芝	2	103	103					0
	伍*瑜	2	104	104					0
	赵*良	2	104	104					0
	高*明	2	104	104					0
	钱*娣	2	106	106					0
	王*	2	106	106					0
	刘*林	2	106	106					0
	戴*菊	2	106	106					0
	倪*珍	2	106	106					0
	董*英	2	106	106					0
	钱*康	2	106	106					0
	沈*福	2	106	106					0
	陆*	2	106	106					0
	姜*文	2	107	107					0
	张*祥	2	107	107					0
	孟*云	2	107	107					0
	金*得	2	107	107					0
	蔡*妹	2	107	107					0
	曾*庆	2	107	107					0
	蔡*根	2	108	108					0
	朱*强	2	108	108					0
	刘*英	2	108	108					0
	王*钱	2	108	108					0
	高*兰	2	108	108					0
	洪*华	2	109	109					0
	刘*	2	109	109					0
	景*涛	2	109	109					0
	张*生	2	109	109					0
	吴*青	2	109	109					0
	汤*安	2	110	110					0
	魏*民	2	111	111					0
	陈*芳	2	111	111					0
	魏*冬	2	111	111					0
	曹*荣	2	114	114					0
	刘*歌	2	120	120					0
	毕*贵	3	6	5						1
	林*樑	3	6	4							1
	崔*生	3	6	5						1
	邱*先	3	6	5						1
	王*青	3	6	5							1
	王*亮	3	6	5							1
	沈*龙	3	6	5							1
	应*发	3	6	5						1
	刘*祥	3	7	5						1
	沈*宝	3	7	6						1
	韩*娇	3	7	6						1
	段*	3	7	6							1
	陆*妹	3	8	7							1
	王*林	3	8	7						1
	潘*琳	3	8	7						1
	宋*庆	3	8	6						1
	俞*康	3	8	7							1
	龚*珍	3	8	7						1
	陈*弟	3	9	8							1
	徐*浦	3	12	11							1
	薛*起	3	12	11						1
	庞*林	3	12	10						1
	周*寿	3	12	8						1
	林*宽	3	12	8						1
	金*泉	3	12	9						1
	高*国	3	13	10							1
	瞿*宝	3	13	10							1
	盛*芳	3	14	11							1
	谢*刚	3	14	11							1
	奚*华	3	14	10							1
	林*令	3	14	10							1
	魏*明	3	15	12							1
	吴*秀	3	15	12							1
	陶*平	3	15	12						1
	史*忠	3	20	17						1
	李*妹	3	20	14						1
	汪*仙	3	20	12						1
	汤*余	3	20	13						1
	王*英	3	21	13						1
	汤*芳	3	22	15						1
	魏*琴	3	22	14						1
	沈*章	3	22	14						1
	连*燕	3	22	15						1
	徐*	3	23	15						1
	曹*英	3	23	16						1
	陶*枫	3	23	15							1
	汪*田	3	23	15							1
	黄*云	3	24	17							1
	陆*弟	3	24	16							1
	陈*娜	3	24	17							1
	周*弟	3	24	16							1
	陆*英	3	24	17							1
	张*英	3	25	17							1
	鲍*友	3	28	21						1
	姚*国	3	28	20						1
	周*仙	3	30	22						1
	王*民	3	30	23							1
	徐*山	3	30	22							1
	吴*昌	3	30	23							1
	唐*芳	3	30	22							1
	范*明	3	34	26							1
	顾*	3	34	27							1
	陈*仁	3	34	26							1
	施*芳	3	34	24						1
	周*	3	34	26						1
	孙*明	3	35	28						1
	游*珍	3	35	27						1
	邹*俭	3	35	28						1
	华*娣	3	35	27						1
	李*有	3	35	23						1
	赵*	3	36	24						1
	朱*牡	3	36	26							1
	包*弟	3	37	31							1
	王*祥	3	40	33							1
	李*杰	3	40	33							1
	诸*荣	3	44	38							1
	周*宇	3	44	38						1
	王*林	3	45	39						1
	孙*荣	3	45	37						1
	刘*兴	3	50	38						1
	潘*欣	3	55	43							1
	彭*根	3	60	50						1
	谢*兴	3	60	54						1
	张*军	3	65	58						1
	唐*根	3	67	60						1
	方*枝	3	67	61						1
	邱*山	3	67	59						1
	邵*裕	3	67	55						0
	高*来	3	67	55						0
	陈*娟	3	67	55							0
	范*英	3	67	47							0
	全*娥	3	67	47							0
	沈*晖	3	69	56							0
	诸*兴	3	69	55							0
	陈*	3	69	54							0
	徐*明	3	69	59							0
	林*佩	3	69	50							0
	沈*泉	3	70	51							0
	唐*妹	3	70	70							0
	李*生	3	71	71							0
	颜*南	3	73	73							0
	王*俊	3	79	79							0
	段*良	3	80	80						0
	张*规	3	87	87						0
	周*亮	3	90	90						0
	高*三	3	90	90						0
	胡*海	3	90	90							0
	蔡*梅	3	120	120							0
	王*翠	3	80	80							0
	彭*稳	3	90	90							0
	张*霞	3	90	90							0
	顾*声	3	120	120							0
	俞*钱	3	6	5								1
	庞*明	3	6	4								1
	刘*银	3	6	4								1
	胡*仙	3	6	3								1
	高*道	3	6	5								1
	浦*妹	3	6	5								1
	钱*国	3	6	5								1
	朱*清	3	6	4								1
	奚*根	3	6	5								1
	薛*山	3	6	5								1
	邱*娣	3	7	6								1
	包*义	3	7	6								1
	刘*林	3	7	6								1
	王*霞	3	7	6								1
	谌*勇	3	8	6								1
	井*杰	3	8	7								1
	王*清	3	8	7								1
	刘*民	3	8	7								1
	严*其	3	8	7								1
	方*新	3	8	7								1
	徐*明	3	9	7								1
	马*霞	3	9	5								1
	高*龙	3	9	5								1
	田*楫	3	9	6								1
	刘*朝	3	9	8								1
	赵*荷	3	9	8								1
	刘*元	3	9	8								1
	张*婴	3	9	7								1
	许*明	3	9	8								1
	范*青	3	9	8								1
	马*山	3	9	8								1
	苏*根	3	9	8								1
	张*德	3	10	9								1
	蔡*华	3	10	9								1
	奚*耀	3	10	8								1
	汪*玉	3	10	9								1
	卓*山	3	10	9								1
	徐*江	3	10	9								1
	顾*荣	3	10	9								1
	张*存	3	10	9								1
	朱*兰	3	10	8								1
	杨*平	3	10	9								1
	陈*新	3	10	9								1
	奚*桂	3	10	9								1
	陈*芳	3	10	8								1
	汤*剑	3	10	9								1
	吉*中	3	10	9								1
	叶*义	3	10	9								1
	吉*德	3	10	9								1
	沈*明	3	10	9								1
	傅*其	3	11	10								1
	尹*爱	3	11	9								1
	邱*杨	3	11	10								1
	徐*生	3	11	10								1
	吕*庆	3	11	10								1
	包*娟	3	11	10								1
	冷*华	3	12	11								1
	杨*生	3	12	11								1
	张*雯	3	12	11								1
	孔*寿	3	12	11								1
	孔*永	3	12	10								1
	潘*祺	3	12	11								1
	庄*妹	3	12	11								1
	何*清	3	12	11								1
	平*民	3	12	11								1
	董*义	3	12	11								1
	孙*祥	3	12	11								1
	马*鑫	3	12	10								1
	顾*明	3	12	11								1
	李*金	3	12	11								1
	孙*	3	12	11								1
	李*福	3	12	11								1
	邵*珠	3	12	11								1
	王*庭	3	13	11								1
	励*芬	3	13	12								1
	朱*光	3	13	12								1
	陈*亮	3	14	12								1
	刘*强	3	14	13								1
	黄*生	3	15	14								1
	马*云	3	15	14								1
	鱼*发	3	15	14								1
	王*英	3	15	14								1
	丰*忠	3	16	15								1
	孙*权	3	16	14								1
	郁*花	3	16	15								1
	沈*海	3	16	15								1
	黄*圃	3	16	15								1
	徐*娣	3	16	15								1
	朱*花	3	17	16								1
	曹*芝	3	17	15								1
	李*安	3	18	14								1
	钱*兴	3	18	14								1
	钟*焕	3	18	15								1
	莫*蓉	3	18	13								1
	冯*忠	3	18	12								1
	梅*菊	3	18	13								1
	施*英	3	18	14								1
	李*武	3	19	14								1
	凌*全	3	19	13								1
	严*荣	3	19	15								1
	鲍*素	3	19	14								1
	胡*菊	3	19	13								1
	龚*华	3	20	16								1
	汪*荣	3	20	15								1
	许*清	3	20	14								1
	潘*勇	3	20	10								1
	杨*	3	20	12								1
	黄*姐	3	20	11								1
	陆*君	3	20	12								1
	王*林	3	20	11								1
	曹*	3	20	12								1
	方*生	3	20	11								1
	王*舫	3	20	11								1
	李*云	3	21	13								1
	杨*林	3	21	12								1
	张*文	3	21	13								1
	李*余	3	21	12								1
	王*华	3	21	12								1
	陈*海	3	21	13								1
	陈*梅	3	21	12								1
	朱*辉	3	21	13								1
	张*根	3	22	13								1
	邵*阳	3	22	13								1
	黄*琴	3	22	13								1
	朱*伟	3	22	14								1
	王*祥	3	23	14								1
	潘*福	3	23	15								1
	傅*健	3	23	14								1
	黄*江	3	23	14								1
	朱*华	3	23	15								1
	章*平	3	23	14								1
	张*朋	3	23	15								1
	徐*峰	3	23	14								1
	吴*进	3	23	14								1
	俞*生	3	23	15								1
	高*昌	3	23	14								1
	陈*全	3	23	15								1
	张*华	3	23	14								1
	沈*荣	3	23	14								1
	张*珍	3	23	14								1
	魏*云	3	23	15								1
	孙*梁	3	23	14								1
	庄*才	3	23	15								1
	严*娟	3	23	14								1
	陈*君	3	23	14								1
	何*珍	3	23	15								1
	李*德	3	23	18								1
	杜*度	3	23	15								1
	易*雄	3	23	18								1
	江*法	3	24	19								1
	张*虎	3	24	19								1
	屈*妹	3	24	19								1
	张*飞	3	24	19								1
	陈*帮	3	24	15								1
	李*发	3	24	17								1
	王*飞	3	24	19								1
	张*兴	3	24	16								1
	郑*庆	3	25	20								1
	朱*玉	3	25	19								1
	汪*学	3	25	19								1
	秦*明	3	25	20								1
	张*高	3	25	19								1
	王*均	3	26	21								1
	陈*民	3	26	21								1
	刘*荣	3	26	21								1
	黄*胜	3	27	19								1
	陆*华	3	27	22								1
	朱*奎	3	28	22								1
	何*芳	3	28	22								1
	陆*官	3	29	24								1
	叶*贤	3	29	23								1
	施*昌	3	29	24								1
	鲍*峰	3	29	24								1
	杨*仙	3	29	24								1
	张*良	3	29	21								1
	张*香	3	29	24								1
	施*隆	3	29	23								1
	李*明	3	30	24								1
	陆*德	3	30	25								1
	谢*华	3	30	22								1
	王*龙	3	30	25								1
	张*福	3	30	24								1
	李*仙	3	30	24								1
	汪*妹	3	30	25								1
	陈*莲	3	30	22								1
	黄*华	3	30	25								1
	陆*生	3	30	24								1
	朱*瑞	3	30	24								1
	张*华	3	30	25								1
	魏*明	3	30	24								1
	蔡*明	3	30	25								1
	陶*祥	3	34	29								1
	程*祥	3	34	28								1
	赵*礼	3	34	28								1
	胡*祥	3	34	29								1
	乔*女	3	34	29								1
	史*嬉	3	34	26								1
	叶*进	3	34	29								1
	成*荣	3	34	28								1
	李*荣	3	34	28								1
	朱*秀	3	34	29								1
	陈*铨	3	34	28								1
	张*宝	3	34	29								1
	罗*六	3	34	29								1
	周*芳	3	34	26								1
	樊*龙	3	35	30								1
	干*一	3	35	29								1
	朱*明	3	35	29								1
	潘*	3	35	30								1
	程*良	3	35	27								1
	金*苹	3	35	30								1
	黄*玉	3	35	29								1
	吴*俊	3	35	29								1
	洪*涛	3	35	30								1
	李*英	3	35	29								1
	徐*仙	3	35	30								1
	荘*康	3	35	27								1
	周*亮	3	35	30								1
	张*汝	3	36	30								1
	薛*芬	3	36	30								1
	许*林	3	36	31								1
	陈*	3	36	30								1
	朱*宝	3	36	31								1
	吕*好	3	36	31								1
	陈*宝	3	36	28								1
	吴*鸣	3	36	31								1
	宋*烈	3	37	31								1
	陈*	3	37	27								1
	周*球	3	38	27								1
	张*林	3	38	26								1
	奚*福	3	39	34								1
	罗*更	3	39	34								1
	叶*荣	3	39	27								1
	冯*柱	3	39	34								1
	祝*根	3	40	34								1
	鲁*城	3	40	28								1
	郑*萍	3	40	35								1
	张*国	3	40	28								1
	黄*冲	3	40	22								1
	刘*英	3	40	28								1
	朱*国	3	40	35								1
	顾*根	3	40	23								1
	陈*荣	3	40	35								1
	孙*萍	3	40	35								1
	鲍*美	3	40	28								1
	骆*英	3	40	35								1
	董*生	3	40	34								1
	万*芳	3	40	28								1
	叶*华	3	40	35								1
	祝*成	3	40	28								1
	李*川	3	40	22								1
	瞿*官	3	40	28								1
	张*超	3	40	28								1
	胡*林	3	40	35								1
	张*妹	3	40	34								1
	郑*明	3	40	28								1
	黄*福	3	42	37								1
	孙*莲	3	42	30								1
	姜*良	3	42	24								1
	方*华	3	42	30								1
	孙*莲	3	45	40								1
	江*华	3	45	39								1
	朱*荣	3	45	33								1
	张*兰	3	45	40								1
	李*义	3	45	33								1
	俞*华	3	45	33								1
	秦*相	3	45	40								1
	庄*侠	3	45	39								1
	何*光	3	46	34								1
	张*云	3	46	41								1
	魏*霖	3	46	34								1
	薛*	3	47	29								1
	吴*香	3	47	35								1
	王*妹	3	47	35								1
	唐*山	3	47	35								1
	张*和	3	48	43								1
	乔*荣	3	48	42								1
	钱*年	3	48	36								1
	胡*才	3	48	43								1
	季*夫	3	48	36								1
	王*发	3	48	30								1
	励*宗	3	48	36								1
	叶*忠	3	49	37								1
	余*章	3	49	44								1
	章*英	3	50	44								1
	朱*宪	3	50	38								1
	曹*方	3	50	45								1
	徐*隆	3	50	38								1
	姚*元	3	50	38								1
	王*贤	3	50	45								1
	沈*新	3	50	44								1
	董*坡	3	50	38								1
	卞*良	3	50	45								1
	张*昌	3	50	38								1
	何*英	3	51	33								1
	徐*林	3	51	39								1
	潘*林	3	53	41								1
	丁*	3	53	48								1
	吴*芳	3	53	47								1
	张*成	3	53	41								1
	唐*海	3	53	48								1
	房*	3	53	41								1
	陆*池	3	53	41								1
	张*宗	3	53	48								1
	孙*来	3	53	33								1
	孙*民	3	53	30								1
	张*太	3	53	29								1
	马*春	3	55	30								1
	杨*求	3	55	45								1
	胡*苗	3	55	45								1
	冯*荣	3	55	45								1
	卫*庆	3	55	45								1
	鲍*银	3	55	43								1
	董*新	3	55	32								1
	洪*利	3	55	45								1
	张*福	3	55	45								1
	任*江	3	55	45								1
	印*根	3	55	45								1
	包*珍	3	56	44								1
	余*达	3	56	46								1
	李*南	3	56	46								1
	吴*君	3	56	44								1
	徐*若	3	56	33								1
	李*娣	3	56	46								1
	胡*姝	3	57	47								1
	白*华	3	57	45								1
	王*英	3	57	34								1
	何*本	3	57	47								1
	林*华	3	58	48								1
	陈*	3	58	48								1
	陈*华	3	58	48								1
	陈*现	3	60	48								1
	杨*义	3	60	50								1
	王*鸣	3	60	50								1
	吴*萍	3	60	48								1
	李*	3	60	37								1
	朱*丰	3	60	50								1
	钭*奎	3	60	50								1
	代*荣	3	60	50								1
	李*明	3	60	50								1
	黄*海	3	60	48								1
	王*民	3	60	50								1
	蔡*平	3	64	52								1
	梁*根	3	64	41								1
	高*山	3	65	55								1
	黄*荣	3	65	55								1
	张*珍	3	65	55								1
	杨*英	3	65	53								1
	徐*宝	3	65	42								1
	凌*章	3	65	55								1
	舒*	3	65	55								1
	卜*国	3	65	55								1
	潘*虎	3	65	55								0
	王*福	3	66	54								0
	黄*涛	3	66	56								0
	蒋*云	3	66	43								0
	董*礼	3	66	66								0
	唐*良	3	66	66								0
	陆*妹	3	66	43								0
	邹*兴	3	66	66								0
	何*兴	3	66	66								0
	周*祥	3	66	66								1
	许*淼	3	66	66								0
	刘*国	3	66	66								0
	杨*合	3	66	66								0
	严*东	3	66	23								0
	周*新	3	66	26								0
	赵*义	3	67	43								0
	唐*良	3	67	35								0
	王*	3	67	42								0
	黄*英	3	67	62								0
	项*妹	3	67	42								0
	吴*芳	3	67	42								0
	徐*发	3	67	67								0
	唐*良	3	67	67								0
	张*根	3	67	42								0
	董*民	3	67	67								0
	张*贤	3	67	67								0
	曹*举	3	67	67								0
	吕*义	3	67	67								0
	杨*根	3	67	67								0
	黄*言	3	67	67								0
	朱*根	3	67	67								0
	卢*秀	3	67	67								0
	余*培	3	67	67								0
	毛*福	3	67	67								0
	周*英	3	67	67								0
	曹*丽	3	67	67								0
	周*明	3	67	67								1
	杨*奇	3	67	67								0
	谈*荣	3	67	67								1
	翟*兰	3	67	67								0
	杨*连	3	67	67								0
	韩*富	3	67	67								0
	何*民	3	67	67								0
	刘*慈	3	67	67								0
	李*明	3	67	67								0
	张*华	3	67	67								0
	曹*月	3	67	67								0
	张*贵	3	67	67								0
	崔*林	3	67	67								0
	张*财	3	67	67								0
	邢*均	3	67	67								0
	丁*根	3	67	67								0
	杨*苗	3	69	69								0
	曹*基	3	69	69								0
	燕*民	3	69	69								0
	刘*云	3	69	69								0
	庄*君	3	69	69								0
	刘*安	3	69	69								0
	陈*泉	3	69	69								0
	杜*荣	3	69	69								0
	沈*妹	3	69	69								0
	陆*忠	3	69	69								0
	陈*元	3	69	69								0
	陆*康	3	69	69								1
	王*生	3	69	69								1
	林*华	3	69	69								0
	王*凤	3	69	69								0
	顾*忠	3	69	69								0
	宋*珍	3	70	70								0
	王*芝	3	70	70								1
	邵*明	3	70	70								0
	王*兴	3	70	70								0
	徐*宝	3	70	70								0
	李*友	3	70	70								0
	张*文	3	70	70								0
	华*强	3	70	70								0
	顾*所	3	70	70								0
	张*林	3	70	70								0
	张*杰	3	70	70								1
	陆*秀	3	71	71								0
	茅*平	3	71	71								0
	钱*兴	3	72	72								0
	沈*卫	3	72	72								0
	申*平	3	72	72								0
	苗*	3	72	72								0
	翟*林	3	72	72								0
	俞*运	3	72	72								0
	潘*清	3	72	72								0
	叶*云	3	72	72								0
	姜*林	3	72	72								0
	王*珍	3	72	72								0
	张*中	3	72	72								0
	周*法	3	73	73								0
	陈*辉	3	73	73								0
	王*囡	3	75	75								0
	王*鑫	3	75	75								0
	顾*平	3	76	76								0
	陆*和	3	76	76								0
	曹*	3	76	76								0
	蒋*兰	3	76	76								0
	何*尧	3	76	76								0
	吕*英	3	76	76								0
	陈*	3	76	76								0
	杜*	3	76	76								0
	袁*康	3	78	78								0
	严*良	3	78	78								0
	朱*芳	3	78	78								0
	朱*芳	3	78	78								0
	沈*涛	3	78	78								0
	李*英	3	78	78								0
	张*君	3	78	78								0
	陶*余	3	78	78								0
	郭*义	3	78	78								0
	沈*	3	78	78								0
	谈*英	3	78	78								0
	顾*萍	3	78	78								0
	杨*华	3	78	78								0
	俞*芳	3	79	79								0
	范*苟	3	80	80								0
	余*全	3	80	80								0
	吉*珠	3	80	80								0
	金*林	3	80	80								0
	刘*成	3	80	80								0
	李*成	3	80	80								0
	张*典	3	80	80								0
	钱*粉	3	80	80								0
	艾*英	3	80	80								0
	王*芳	3	80	80								0
	付*卓	3	80	80								0
	张*洪	3	80	80								0
	唐*颖	3	80	80								0
	张*昌	3	80	80								0
	张*根	3	83	83								0
	万*	3	83	83								0
	李*金	3	85	85								0
	苏*香	3	85	85								0
	戴*平	3	85	85								0
	泮*拾	3	86	86								0
	金*华	3	87	87								0
	付*容	3	87	87								0
	吴*生	3	87	87								0
	孟*发	3	87	87								0
	胡*平	3	87	87								0
	陈*宝	3	87	87								0
	杨*太	3	87	87								0
	朱*德	3	87	87								0
	祝*德	3	87	87								0
	齐*花	3	88	88								0
	杨*良	3	89	89								0
	顾*官	3	89	89								0
	江*兴	3	89	89								0
	陈*毛	3	89	89								0
	唐*权	3	89	89								0
	胡*占	3	89	89								0
	陆*珍	3	89	89								0
	顾*草	3	89	89								0
	徐*花	3	89	89								0
	江*	3	89	89								0
	郁*成	3	89	89								0
	许*中	3	89	89								0
	顾*龙	3	89	89								0
	费*金	3	89	89								0
	杨*华	3	89	89								0
	黄*妹	3	89	89								0
	徐*兴	3	89	89								0
	诸*千	3	90	90								0
	张*梅	3	90	90								0
	沈*琴	3	90	90								0
	徐*妹	3	90	90								0
	顾*莉	3	90	90								0
	余*云	3	90	90								0
	杨*焕	3	90	90								0
	蔡*石	3	90	90								0
	姜*恒	3	90	90								0
	竺*初	3	90	90								0
	汤*保	3	90	90								0
	许*梁	3	90	90								0
	陈*龙	3	95	95								0
	季*连	3	95	95								0
	朱*林	3	95	95								0
	丁*晖	3	95	95								0
	顾*明	3	95	95								0
	张*富	3	95	95								0
	李*霞	3	98	98								0
	黄*彩	3	98	98								0
	王*明	3	98	98								0
	徐*生	3	98	98								0
	王*安	3	98	98								0
	杜*珍	3	102	102								0
	王*生	3	102	102								0
	沈*娣	3	106	106								0
	王*爱	3	106	106								0
	尹*香	3	111	111								0
	徐*芳	3	111	111								0
	胡*峰	3	120	120								0
	王*香	3	120	120								0

## Sheet: supplement figure 2
supplement figure 2D
		Preoperative										Postoperative
	Non-AIC	19.32	13.41	6.334	4.21	11.41	6.897	10.4	4.6	11.31	9.41	23.41	5.12	8.51	21.41	18.43	10.4	6.11	31.14	10.41	23.554
	AIC	9.31	14	13.14	19.31	8.31	10.31	12.31	15.31	20.31	7.4	60.42	70.4	88.42	60.4	61.4	64.52	70.56	78.42	30.53	50.42
supplement figure 2E
		Preoperative										Postoperative
	Non-AIC	10.2	13	6	5.34	6.34	4.12	4.32	5.65	6.13	7.45	50.532	53.34	54.45	32.2	34.54	60.563	44.255	34.53	43.45	23.554
	AIC	11	20	11	4.5	6.45	6.64	7.56	4.645	7.78	10.23	123.14	211.45	276.44	189.45	432.145	176.45	190.442	331.124	202.34	186.45

## Sheet: supplement figure 3
supplement figure 3A, B																		i
	MKN45	Control			Non-AIC			AIC			AIC+DNase I			AIC+PAD4i			AIC+NEi				MKN-45 only			Neutrophils(control)			Neutrophils(healthy donor)			DNase I			Supernatant from AIC
	Day1	0.18	0.189	0.192	0.191	0.201	0.2	0.211	0.184	0.189	0.241	0.183	0.187	0.212	0.179	0.199	0.21	0.193	0.199		0.2	0.183	0.184	0.213	0.234	0.222	0.211	0.213	0.241	0.233	0.201	0.202	0.233	0.131	0.2341
	Day2	0.312	0.353	0.355	0.241	0.245	0.301	0.39	0.311	0.29	0.244	0.29	0.301	0.231	0.209	0.19	0.21	0.241	0.211		0.233	0.234	0.241	0.231	0.23	0.2	0.251	0.3	0.311	0.213	0.233	0.288	0.233	0.244	0.3045
	Day3	0.451	0.41	0.49	0.451	0.41	0.39	0.693	0.704	0.803	0.41	0.39	0.43	0.456	0.464	0.501	0.453	0.485	0.501		0.413	0.451	0.444	0.451	0.409	0.401	0.464	0.489	0.401	0.431	0.41	0.388	0.413	0.533	0.495
	Day4	0.613	0.713	0.714	0.713	0.741	0.69	1.21	1.109	1.412	0.713	0.831	0.79	0.841	0.799	0.789	0.794	0.901	0.944		0.74	0.61	0.601	0.73	0.71	0.777	0.666	0.641	0.701	0.713	0.701	0.699	0.631	0.65	0.788
	MGC803	Control			Non-AIC			AIC			AIC+DNase I			AIC+PAD4i			AIC+NEi				MGC803			Neutrophils(control)			Neutrophils(healthy donor)			DNase I			Supernatant from AIC
	Day1	0.193	0.183	0.211	0.184	0.182	0.162	0.201	0.193	0.192	0.193	0.213	0.21729	0.192	0.219	0.20921	0.172	0.191	0.202		0.199	0.213	0.22	0.213	0.281	0.184	0.231	0.241	0.231	0.213	0.241	0.194	0.211	0.24	0.214
	Day2	0.3141	0.3201	0.29	0.2341	0.2334	0.2435	0.314	0.309	0.381	0.251461	0.199461	0.284	0.215	0.193	0.215	0.194	0.214	0.183		0.291	0.284	0.245	0.211	0.193	0.194	0.241	0.299	0.273	0.211	0.203	0.204	0.145	0.293	0.211
	Day3	0.417	0.384	0.3145	0.412	0.49	0.451	0.642	0.714	0.913	0.434	0.394	0.325	0.437	0.392	0.367	0.424	0.394	0.433		0.42	0.39	0.333	0.391	0.415	0.419	0.412	0.499	0.304	0.345	0.43	0.451	0.3432	0.315	0.401
	Day4	0.641	0.719	0.81	0.653	0.71	0.563	1.242	1.139	1.1343	0.66	0.841	0.644	0.713	0.811	0.65	0.834	0.901	0.753		0.569	0.611	0.671	0.683	0.655	0.664	0.564	0.643	0.711	0.693	0.611	0.601	0.643	0.714	0.564
supplement figure 3D
	invasion						migration
	MKN-45 only	Neutrophils(control)	Neutrophils(healthy donor)	DNase I	Neutrophils(AIC) supernatant		MKN45 only	Neutrophils(control)	Neutrophils(healthy donor)	DNase I	Neutrophils(AIC) supernatant
	48	55	40	50	55		55	56	50	55	61
	45	43	46	52	56		45	51	46	51	49
	55	49	49	39	60		46	49	52	49	53
	invasion						migration
	MGC-803 only	Neutrophils(control)	Neutrophils(healthy donor)	DNase I	Neutrophils(AIC) supernatant		MGC-803 only	Neutrophils(control)	Neutrophils(healthy donor)	DNase I	Neutrophils(AIC) supernatant
	90	78	89	99	77		77	89	77	73	79
	77	98	79	90	81		79	81	79	77	89
	84	99	90	86	90		80	76	82	84	81
supplement figure 3F
	supernatant MPO-DNA				supernatant TGF-β1
	Control	Non-AIC	AIC		Control	Non-AIC	AIC
	0.13	0.134	0.10013		1.43	1.214	1.24
	0.02	0.095	0.0945		1.5	2.422	1.65
	0.06	0.089	0.10004		0.64	2.3435	2.13
	0.065	0.099	0.12455		2.63	2.12	2.53
	0.145	0.1034	0.10533		0.123	1.453	2.53
	0.09	0.1053	0.1042		1.35	1.94	2.346
	0.001	0.1056	0.130001		1.344	1.85	1.643
	0.064	0.1022	0.09545		1.986	1.533	1.633
	0.0643	0.1134	0.0854		0.65	1.53	1.53
	0.023	0.0875	0.075433		1.543	0.86	1.41
supplement figure 3G
	supernatant MPO-DNA					supernatant TGF-β1
	PBS	MKN-45	MGC-803	AGS		PBS	MKN-45	MGC-803	AGS
	0.14	0.24	0.29	0.19		1.23	1.432	0.942	1.421
	0.22	0.22	0.22	0.18		1.14	1.53	1.422	1.093
	0.21	0.31	0.21	0.25		1.042	1.1	1.323	1.25

## Sheet: supplement figure 4
supplement figure 4C
	invasion
	PBS			TGF-β1			TGF-β1+LY2157299
	59	70	66	140	139	135	70	67	61
	migration
	PBS			TGF-β1			TGF-β1+LY2157299
	65	55	54	170	166	159	60	55	69
supplement figure 4D
	invasion
	PBS			TGF-β1			TGF-β1+LY2157299
	90	99	87	201	189	220	90	96	87
	migration
	PBS			TGF-β1			TGF-β1+LY2157299
	101	109	99	218	210	222	88	81	81
supplement figure 4E
	MKN45	Non-AIC			AIC			AIC+LY2157299				MGC803	Non-AIC			AIC			AIC+LY2157299				MKN45	PBS			TGF-β1			TGF-β1+LY2157299				MGC803	PBS			TGF-β1			TGF-β1+LY2157299
	Day1	0.276	0.219	0.207	0.274	0.203	0.193	0.245	0.252	0.299		Day1	0.201	0.198	0.188	0.222	0.245	0.285	0.199	0.179	0.204		Day1	0.212	0.222	0.195	0.234	0.241	0.251	0.241	0.211	0.241		Day1	0.241	0.197	0.177	0.244	0.241	0.211	0.24	0.201	0.191
	Day2	0.355	0.287	0.287	0.299	0.304	0.355	0.213	0.341	0.255		Day2	0.319	0.299	0.346	0.266	0.29	0.344	0.343	0.295	0.311		Day2	0.366	0.301	0.298	0.341	0.311	0.32	0.255	0.249	0.299		Day2	0.351	0.301	0.377	0.391	0.31	0.274	0.311	0.309	0.287
	Day3	0.401	0.477	0.51	0.713	0.678	0.659	0.431	0.543	0.511		Day3	0.511	0.412	0.401	0.673	0.788	0.899	0.478	0.521	0.498		Day3	0.541	0.451	0.444	0.741	0.611	0.621	0.413	0.511	0.52		Day3	0.499	0.432	0.421	0.651	0.754	0.666	0.501	0.555	0.431
	Day4	0.609	0.702	0.734	1.212	1.045	1.113	0.645	0.519	0.711		Day4	0.659	0.702	0.755	1.111	1.09	1.209	0.655	0.61	0.587		Day4	0.741	0.61	0.661	1.041	1.134	1.19	0.635	0.615	0.611		Day4	0.745	0.674	0.699	1.014	1.311	1.045	0.775	0.653	0.599

[truncated: 3 more sheets: supplement figure 5, supplement figure 6, supplement figure 7]
